# Supplementary material for: Defining natural species of bacteria: clear-cut genomic boundaries revealed by a turning point in nucleotide sequence divergence
Source: BMC Genomics. 2013 Jul 18;14:489. doi: 10.1186/1471-2164-14-489 (PMC3751360; doi:10.1186/1471-2164-14-489)
Supplement: Additional file 2: Table S2 — Numbers of genes in common between pairs of Salmonella strains. [file 1471-2164-14-489-S2.xlsx]

## Sheet: Sheet1
	Supplementary Table S2. Numbers of genes in common between pairs of Salmonella strains.
			S.typhimurium						S.typhi			S.paratyphi A		S.pullorum		S.gallinarum		S.enteritidis	S.choleraesuis		S.paratyphi C	S.Heidelberg		S.dublin		S.newport	S.schwarzengrund	S.agona
			LT2	14028S	SL1344	D23580	ST4/74	UK/1	Ty2	CT18	P-stx-12	ATCC9150	AKU_12601	RKS5078	CDC1983-67	287_91	SG9	P125109	A50	SC-B67	RKS4594	B182	SL476	CT_02021853	SD3246	SL254	CVM19633	SL483
	S. typhimurium	LT2	4598	4395	4365	4261	4389	4390	3863	3861	3774	3882	3812	3891	3893	3914	3958	3968	4015	3998	4030	4039	4071	3988	3986	4054	3858	3949
		14028S		5419	4428	4352	4522	4462	3862	3861	3909	3862	3797	4109	4109	3931	4027	4012	4155	4107	4178	4087	4282	4201	4199	4276	4049	4113
		SL1344			4623	4339	4474	4389	3868	3866	3785	3873	3813	3900	3900	3932	3971	4012	4025	4012	4041	4048	4079	4027	4036	4075	3882	3956
		D23580				4628	4297	4308	3774	3772	3688	3795	3791	3828	3833	3900	3893	3977	3974	3958	3980	3992	4015	3950	3956	4003	3806	3852
		ST4/74					4775	4411	3887	3885	3881	3888	3824	4002	4002	3927	4031	4002	4111	4050	4116	4079	4196	4128	4134	4188	3972	4060
		UK/1						4562	3843	3843	3761	3847	3780	3921	3923	3916	3972	3995	4041	4022	4054	4051	4091	4027	4028	4083	3893	3940
	S. typhi	Ty2							4641	4531	4242	4026	3970	3693	3698	3704	3747	3767	3783	3780	3874	3747	3784	3799	3797	3804	3777	3776
		CT18								4702	4235	4029	3970	3694	3699	3703	3747	3771	3783	3778	3875	3749	3786	3803	3799	3806	3776	3779
		P-stx-12									4884	3945	3815	3882	3890	3616	3729	3677	3794	3736	3919	3713	3946	3954	3922	3954	3917	3945
	S. paratyphi A	ATCC9150										4198	4215	3715	3723	3715	3760	3772	3771	3761	3819	3783	3844	3825	3792	3835	3786	3804
		AKU_12601											4381	3653	3661	3710	3703	3765	3717	3703	3762	3709	3758	3737	3737	3748	3697	3710
	S. pullorum	RKS5078												4682	4605	4034	4191	3959	3953	3890	4008	3859	4112	4309	4247	4124	3941	4058
		CDC1983-67													4671	4019	4179	3956	3957	3894	4013	3862	4114	4307	4246	4158	3943	4067
	S. gallinarum	287/91														4347	4192	4105	3833	3820	3866	3801	3828	3962	3966	3850	3691	3807
		SG9															4487	4059	3939	3895	3963	3859	3952	4096	4104	3978	3806	3931
	S. enteritidis	P125109																4422	3887	3873	3909	3851	3879	4031	4032	3893	3773	3854
	S. choleraesuis	A50																	4722	4510	4309	3913	4035	4016	4036	4077	3864	3956
		SC-B67																		4703	4251	3897	3970	3959	3969	4006	3803	3887
	S. paratyphi C	RKS4594																			4831	3941	4125	4064	4066	4154	3902	4016
	S. heidelberg	B182																				4455	4281	3959	3919	4019	3825	3909
		SL476																					4927	4225	4131	4336	4078	4194
	S. dublin	CT_02021853																						4907	4639	4239	4065	4166
		SD3246																							4819	4150	3984	4074
	S. newport	SL254																								4866	4126	4170
	S. schwarzengrund	CVM19633																									4755	4033
	S. agona	SL483																										4827
