# Supplementary material for: Defining natural species of bacteria: clear-cut genomic boundaries revealed by a turning point in nucleotide sequence divergence
Source: BMC Genomics. 2013 Jul 18;14:489. doi: 10.1186/1471-2164-14-489 (PMC3751360; doi:10.1186/1471-2164-14-489)
Supplement: Additional file 3: Table S3 — Numbers of genes with 100% sequence identity between pairs of Salmonella strains. [file 1471-2164-14-489-S3.xlsx]

## Sheet: Sheet1
	Supplementary Table S3. Numbers of genes with 100% sequence identity between pairs of Salmonella strains.
			S.typhimurium						S.typhi			S.paratyphi A		S.pullorum		S.gallinarum		S.enteritidis	S.choleraesuis		S.paratyphi C	S.heidelberg		S.dublin		S.newport	S.schwarzengrund	S.agona
			LT2	14028S	SL1344	D23580	ST4/74	UK/1	Ty2	CT18	P-stx-12	ATCC9150	AKU_12601	RKS5078	CDC1983-67	287_91	SG9	P125109	A50	SC-B67	RKS4594	B182	SL476	CT_02021853	SD3246	SL254	CVM19633	SL483
	S.typhimurium	LT2	4598	3963	3816	3615	3841	3962	237	236	218	243	189	333	335	297	349	377	345	336	370	941	964	394	387	517	225	266
		14028S		5419	4044	3846	4141	4301	240	239	261	246	192	414	414	306	374	392	392	369	429	953	1062	494	486	616	273	325
		SL1344			4623	3731	4466	4010	234	234	219	236	187	333	334	305	352	391	338	335	364	916	935	404	407	506	216	255
		D23580				4628	3699	3801	178	178	165	187	182	272	274	290	293	371	285	280	304	825	846	343	341	450	160	192
		ST4/74					4775	4036	237	237	247	241	189	375	376	304	370	385	375	353	398	942	1011	446	440	563	248	295
		UK/1						4562	239	239	230	242	189	344	346	300	355	387	353	346	387	933	964	424	419	537	229	268
	S.typhi	Ty2							4641	4226	4085	466	416	168	165	132	178	164	190	192	253	209	220	215	206	214	166	204
		CT18								4702	3944	468	416	168	165	129	176	161	188	186	252	209	220	215	205	216	166	205
		P-stx-12									4884	254	385	223	222	126	188	152	212	185	281	204	278	262	248	270	203	254
	S.paratyphi A	ATCC9150										4198	4060	181	180	147	192	170	190	191	209	229	240	239	217	235	171	217
		AKU_12601											4381	132	132	145	144	167	146	145	160	164	172	173	170	169	105	154
	S.pullorum	RKS5078												4682	4220	1587	1737	1785	285	264	300	328	427	1231	1179	405	211	292
		CDC1983-67													4671	1606	1756	1821	288	268	302	328	429	1249	1195	408	211	298
	S.gallinarum	287_91														4347	3956	1846	218	213	229	272	277	1006	999	268	108	174
		SG9															4487	1843	282	266	291	329	355	1126	1110	345	170	239
	S.enteritidis	P125109																4422	274	269	293	335	342	1583	1568	350	139	213
	S.choleraesuis	A50																	4722	4124	2021	286	340	334	332	359	198	261
		SC-B67																		4703	1911	281	311	305	303	330	175	234
	S.paratyphi C	RKS4594																			4831	308	370	361	345	403	212	274
	S.heidelberg	B182																				4455	4116	391	366	441	234	311
		SL476																					4927	496	452	572	321	404
	S.dublin	CT_02021853																						4907	4217	488	273	340
		SD3246																							4819	454	229	301
	S.newport	SL254																								4866	310	398
	S.schwarzengrund	CVM19633																									4755	306
	S.agona	SL483																										4827
