# Supplementary material for: Defining natural species of bacteria: clear-cut genomic boundaries revealed by a turning point in nucleotide sequence divergence
Source: BMC Genomics. 2013 Jul 18;14:489. doi: 10.1186/1471-2164-14-489 (PMC3751360; doi:10.1186/1471-2164-14-489)
Supplement: Additional file 4: Table S4 — Percentages of common genes with 100% sequence identity between pairs of Salmonella strains. [file 1471-2164-14-489-S4.xlsx]

## Sheet: Sheet1
	Supplementary Table S4. Percentages of common genes with 100% sequence identity between pairs of Salmonella strains.
			S.typhimurium						S.typhi			S.paratyphi A		S.pullorum		S.gallinarum		S.enteritidis	S.choleraesuis		S.paratyphi C	S.heidelberg		S.dublin		S.newport	S.schwarzengrund	S.agona
			LT2	14028S	SL1344	D23580	ST4/74	UK/1	Ty2	CT18	P-stx-12	ATCC9150	AKU_12601	RKS5078	CDC1983-67	287_91	SG9	P125109	A50	SC-B67	RKS4594	B182	SL476	CT_02021853	SD3246	SL254	CVM19633	SL483
	S.typhimurium	LT2		0.901706	0.874227	0.848392	0.875142	0.902506	0.0613513	0.0611241	0.0577636	0.0625966	0.0495803	0.0855821	0.0860519	0.0758815	0.0881758	0.0950101	0.0859278	0.084042	0.0918114	0.232978	0.236797	0.0987964	0.0970898	0.127528	0.0583204	0.0673588
		14028S			0.913279	0.883732	0.915745	0.963918	0.062144	0.0619011	0.066769	0.0636976	0.0505662	0.100754	0.100754	0.0778428	0.0928731	0.0977069	0.0943442	0.0898466	0.102681	0.233178	0.248015	0.117591	0.115742	0.14406	0.0674241	0.0790177
		SL1344				0.859876	0.998212	0.913648	0.0604964	0.0605277	0.05786	0.0609347	0.0490427	0.0853846	0.085641	0.0775687	0.0886427	0.0974576	0.0839752	0.0834995	0.0900767	0.226285	0.229223	0.100323	0.100842	0.124172	0.0556414	0.064459
		D23580					0.860833	0.882312	0.0471648	0.0471898	0.0447397	0.0492754	0.0480084	0.0710554	0.0714845	0.074359	0.0752633	0.0932864	0.0717162	0.0707428	0.0763819	0.206663	0.21071	0.0868354	0.0861982	0.112416	0.0420389	0.0498442
		ST4/74						0.914985	0.0609725	0.0610039	0.0636434	0.0619856	0.0494247	0.0937031	0.093953	0.0774128	0.0917886	0.0962019	0.0912187	0.0871605	0.0966958	0.230939	0.240944	0.108043	0.106434	0.134432	0.0624371	0.0726601
		UK/1							0.062191	0.062191	0.0611539	0.0629062	0.05	0.0877327	0.0881978	0.0766088	0.0893756	0.0968711	0.0873546	0.0860269	0.0954613	0.230314	0.235639	0.105289	0.104022	0.131521	0.0588235	0.0680203
	S.typhi	Ty2								0.932686	0.962989	0.115748	0.104786	0.0454915	0.0446187	0.0356371	0.0475047	0.043536	0.0502247	0.0507937	0.0653072	0.055778	0.0581395	0.0565938	0.0542534	0.0562566	0.0439502	0.0540254
		CT18									0.931287	0.116158	0.104786	0.0454792	0.0446067	0.0348366	0.0469709	0.0426942	0.049696	0.0492324	0.0650323	0.0557482	0.0581088	0.0565343	0.0539616	0.0567525	0.0439619	0.0542472
		P-stx-12										0.0643853	0.100917	0.0574446	0.0570694	0.0348451	0.0504157	0.041338	0.0558777	0.0495182	0.071702	0.0549421	0.0704511	0.066262	0.063233	0.0682853	0.0518254	0.0643853
	S.paratyphi A	ATCC9150											0.963227	0.0487214	0.0483481	0.0395693	0.0510638	0.0450689	0.0503845	0.0507844	0.0547264	0.060534	0.062435	0.0624837	0.0572257	0.0612777	0.0451664	0.0570452
		AKU_12601												0.0361347	0.0360557	0.0390836	0.0388874	0.0443559	0.039279	0.0391574	0.0425306	0.0442168	0.045769	0.0462938	0.045491	0.0450907	0.0284014	0.0415094
	S.pullorum	RKS5078													0.916395	0.393406	0.41446	0.450871	0.0720971	0.0678663	0.0748503	0.0849961	0.103842	0.285681	0.277608	0.0982056	0.0535397	0.0719566
		CDC1983-67														0.399602	0.420196	0.460313	0.0727824	0.0688238	0.0752554	0.0849301	0.104278	0.289993	0.281441	0.0981241	0.0535126	0.0732727
	S.gallinarum	287_91															0.943702	0.449695	0.0568745	0.0557592	0.0592344	0.0715601	0.0723615	0.253912	0.251891	0.0696104	0.0292604	0.0457053
		SG9																0.454053	0.0715918	0.0682927	0.0734292	0.0852552	0.0898279	0.274902	0.270468	0.086727	0.0446663	0.0607988
	S.enteritidis	P125109																	0.0704914	0.0694552	0.0749552	0.0869904	0.0881671	0.392707	0.388889	0.089905	0.0368407	0.0552673
	S.choleraesuis	A50																		0.914412	0.469018	0.0730897	0.0842627	0.0831673	0.0822597	0.0880549	0.0512422	0.0659757
		SC-B67																			0.449541	0.0721067	0.0783375	0.0770397	0.0763416	0.0823764	0.0460163	0.0602007
	S.paratyphi C	RKS4594																				0.0781528	0.089697	0.0888287	0.08485	0.0970149	0.0543311	0.0682271
	S.heidelberg	B182																					0.961458	0.0987623	0.0933912	0.109729	0.0611765	0.07956
		SL476																						0.117396	0.109417	0.131919	0.0787151	0.0963281
	S.dublin	CT_02021853																							0.909032	0.115121	0.0671587	0.0816131
		SD3246																								0.109398	0.0574799	0.0738832
	S.newport	SL254																									0.0751333	0.0954436
	S.schwarzengrund	CVM19633																										0.075874
	S.agona	SL483
