# Supplementary material for: Defining natural species of bacteria: clear-cut genomic boundaries revealed by a turning point in nucleotide sequence divergence
Source: BMC Genomics. 2013 Jul 18;14:489. doi: 10.1186/1471-2164-14-489 (PMC3751360; doi:10.1186/1471-2164-14-489)
Supplement: Additional file 5: Table S5 — Number of transductants resulting from P22-mediated transfer moving the ompD159 DNA between S. pullorum and S. gallinarum. [file 1471-2164-14-489-S5.xlsx]

## Sheet: Sheet1
	Supplementary Table S5. Number of transductants resulting from P22-mediated transfer moving the ompD159 DNA between S. pullorum and S. gallinarum
	Recipients		S. pullorum strains donating ompD159 DNA				S. gallinarum strains donating ompD159 DNA
			RKS5078	CDC1983-67	SARB51	04-6767	287/91	RKS5021	SGSC2293	91-29327
	S.pullorum	RKS5078	201	115	245	160	202	279	227	264
		CDC1983-67	73	101	280	96	51	32	52	30
		SARB51	25	28	80	33	5	10	13	5
		04-6767	39	66	270	87	12	25	12	19
	S.gallinarum	287/91	75	31	71	43	153	186	223	174
		RKS5021	64	61	63	33	147	137	152	149
		SGSC2293	57	25	42	32	120	101	206	103
		91-29327	194	96	205	113	488	787	358	778
	Note: Data shown here are from one of five repeated experiments.
