# Supplementary material for: Defining natural species of bacteria: clear-cut genomic boundaries revealed by a turning point in nucleotide sequence divergence
Source: BMC Genomics. 2013 Jul 18;14:489. doi: 10.1186/1471-2164-14-489 (PMC3751360; doi:10.1186/1471-2164-14-489)
Supplement: Additional file 6: Table S6 — Number of P22-mediated transductants between S. gallinarum and S. pullorum. [file 1471-2164-14-489-S6.xlsx]

## Sheet: Sheet1
		Supplementary Table S6. Number of P22-mediated transductants betweem S. gallinarum and S. pullorum
		Recipients	S. gallinarum 287/91 DNA						S. pullorum RKS5078 DNA
			leu-1151	bio-102	oxrA2	ompD159	cysA1367		leu-1151	bio-102	oxrA2	ompD159	cysA1367
		S. pullorum
		RKS5078	1044	720	117	792	752		1192	1376	267	768	368
		CDC1983-67	89	56	21	33	119		215	404	103	219	34
		00-19557	92	49	7	41	66		159	420	170	202	18
		02-15951	68	43	9	24	35		55	152	63	103	13
		04-6767	39	39	5	31	59		111	205	42	120	21
		98-13777	85	52	18	25	101		74	248	129	186	25
		NS387	118	86	26	80	51		212	736	53	244	61
		SARB51	40	37	3	49	26		69	283	36	103	25
		S. gallinarum
		287/91	34	56	64	122	98		21	78	212	68	32
		SGSC2423	168	76	34	74	139		23	144	113	36	16
		RKS5021	1096	592	1008	273	792		416	1744	2272	704	616
		SGSC2293	648	440	224	175	584		180	360	504	160	142
		91-29327	1184	496	480	672	677		233	872	1112	740	640
		90-5289	270	157	11	148	211		34	88	12	88	28
		92-7995	672	488	128	460	248		352	544	496	221	56
		Note: Data shown here are from one of five repeated experiments.
