# Supplementary material for: Defining natural species of bacteria: clear-cut genomic boundaries revealed by a turning point in nucleotide sequence divergence
Source: BMC Genomics. 2013 Jul 18;14:489. doi: 10.1186/1471-2164-14-489 (PMC3751360; doi:10.1186/1471-2164-14-489)
Supplement: Additional file 7: Table S7 — Numbers of genes in common between pairs of Yersinia strains. [file 1471-2164-14-489-S7.xlsx]

## Sheet: Sheet1
		Supplementary Table S7. Numbers of genes in common between pairs of Yersinia strains.																				n
		Y. pestis													Y. pseudotuberculosis				Y. enterocolitica
			CO92	Z176003	KIM 10	Antiqua	A1122	Angola	Pestoides F	D106004	D182038	Nepal516	Harbin 35	91001	IP 32953	PB1/+	YPIII	IP 31758	105.5R	Y11	8081
	Y. pestis	CO92		3389	3720	3788	3758	3543	3702	3435	3402	3740	3682	3859	3699	3647	3540	3478	1082	1077	1198
		Z176003			3437	3588	3477	3342	3376	3498	3443	3516	3399	3388	3205	3184	3142	3188	1002	996	1036
		KIM 10				3822	3717	3622	3753	3476	3433	3812	3773	3793	3597	3585	3489	3536	1070	1063	1158
		Antiqua					3893	3711	3909	3622	3571	3947	3892	3810	3543	3727	3535	3566	1078	1070	1187
		A1122						3648	3695	3458	3428	3827	3866	3726	3474	3533	3477	3468	1084	1080	1128
		Angola							3606	3371	3341	3597	3670	3595	3378	3580	3458	3486	1067	1072	1126
		Pestoides F								3412	3375	3813	3687	3719	3493	3570	3472	3524	1087	1078	1148
		D106004									3496	3502	3381	3444	3239	3222	3172	3211	991	975	1029
		D182038										3445	3342	3388	3193	3173	3121	3165	984	973	1026
		Nepal516											3877	3775	3499	3602	3505	3546	1086	1077	1179
		Harbin 35												3752	3459	3468	3427	3523	1070	1073	1116
		91001													3705	3672	3557	3575	1079	1068	1165
	Y. pseudotuberculosis	IP 32953														3818	3639	3621	1124	1147	1163
		PB1/+															3855	3640	1121	1121	1142
		YPIII																3607	1122	1112	1115
		IP 31758																	1114	1111	1172
	Y. enterocolitica	105.5R																		3734	3341
		Y11																			3249
		8081
