# Supplementary material for: Defining natural species of bacteria: clear-cut genomic boundaries revealed by a turning point in nucleotide sequence divergence
Source: BMC Genomics. 2013 Jul 18;14:489. doi: 10.1186/1471-2164-14-489 (PMC3751360; doi:10.1186/1471-2164-14-489)
Supplement: Additional file 8: Table S8 — Percentages of common genes with 100% sequence identity between pairs of Yersinia strains. [file 1471-2164-14-489-S8.xlsx]

## Sheet: Sheet1
		Supplementary Table S8. Percentages of common genes with 100% sequence identity between pairs of Yersinia strains.
		Y. pestis													Y. pseudotuberculosis				Y. enterocolitica
			CO92	Z176003	KIM 10	Antiqua	A1122	Angola	Pestoides F	D106004	D182038	Nepal516	Harbin 35	91001	IP 32953	PB1/+	YPIII	IP 31758	105.5R	Y11	8081
	Y. pestis	CO92		0.973148	0.94328	0.949578	0.990687	0.792549	0.871691	0.947889	0.941799	0.955348	0.900598	0.905934	0.295756	0.285988	0.263277	0.225417	0.0545287	0.0575673	0.0534224
		Z176003			0.952284	0.955128	0.975266	0.784859	0.872927	0.957404	0.949753	0.962457	0.901147	0.909386	0.250234	0.247802	0.236474	0.206085	0.0558882	0.0582329	0.0675676
		KIM 10				0.937729	0.946462	0.795141	0.870237	0.927215	0.918147	0.962487	0.905115	0.901925	0.28774	0.283124	0.25996	0.240385	0.0560748	0.0583255	0.0552677
		Antiqua					0.952993	0.797359	0.870043	0.93153	0.922711	0.949835	0.894656	0.898688	0.277731	0.305876	0.263366	0.247336	0.0538033	0.0560748	0.0522325
		A1122						0.79386	0.874696	0.950549	0.944282	0.957669	0.906622	0.910091	0.278353	0.287291	0.274374	0.238178	0.0562731	0.0546296	0.0602837
		Angola							0.764282	0.763868	0.755462	0.805115	0.757493	0.8	0.260213	0.276536	0.242047	0.231211	0.0562324	0.0578358	0.0639432
		Pestoides F								0.853165	0.843852	0.882769	0.827502	0.871471	0.278271	0.282353	0.258929	0.244041	0.0551978	0.0575139	0.0627178
		D106004									0.928204	0.93775	0.876664	0.885308	0.243902	0.241465	0.229508	0.199626	0.0585267	0.0615385	0.0651118
		D182038										0.929753	0.870138	0.878394	0.241153	0.238891	0.228773	0.195893	0.0630081	0.0668037	0.0682261
		Nepal516											0.921589	0.911523	0.278937	0.289839	0.265621	0.245065	0.0561694	0.0594243	0.0559796
		Harbin 35												0.860874	0.277248	0.280565	0.268456	0.243259	0.0588785	0.0596459	0.0645161
		91001													0.295277	0.288399	0.264268	0.238881	0.0565338	0.0589888	0.055794
	Y. pseudotuberculosis	IP 32953														0.757203	0.305853	0.271196	0.0640569	0.0662598	0.0670679
		PB1/+															0.321401	0.263462	0.0642284	0.0677966	0.0621716
		YPIII																0.292487	0.0632799	0.0692446	0.0627803
		IP 31758																	0.064632	0.0684068	0.0605802
	Y. enterocolitica	105.5R																		0.37654	0.0371146
		Y11																			0.039089
		8081
