# Supplementary material for: Defining natural species of bacteria: clear-cut genomic boundaries revealed by a turning point in nucleotide sequence divergence
Source: BMC Genomics. 2013 Jul 18;14:489. doi: 10.1186/1471-2164-14-489 (PMC3751360; doi:10.1186/1471-2164-14-489)
Supplement: Additional file 9: Table S9 — Numbers of genes in common between pairs of Staphylococcus strains. [file 1471-2164-14-489-S9.xlsx]

## Sheet: Sheet1
		Supplementary Table S9. Numbers of genes in common between pairs of Staphylococcus strains.
			S. aureus																															S. epidermidis		S. carnosus
			ED98	N315	Mu50	JH1	Mu3	ECT-R 2	04-02981	JH9	VC40	NCTC 8325	USA300_TCH1516	USA300_FPR3757	COL	Newman	TW20	JKD6008	T0131	11819-97	MW2	MSSA476	HO 5096 0412	S0385	71193	MRSA252	TCH60	JKD6159	M013	RF122	ED133	LGA251	MSHR1132	RP62A	ATCC 12228	TM300
	S. aureus	ED98		2439	2455	2513	2455	2459	2474	2506	2340	2429	2335	2361	2439	2330	2346	2361	2353	2392	2399	2395	2344	2308	2279	2335	2319	2322	2283	2288	2359	2302	1803	256	250	164
		N315			2620	2544	2616	2493	2615	2526	2335	2362	2304	2353	2355	2346	2390	2383	2378	2346	2400	2382	2332	2231	2291	2414	2301	2329	2270	2294	2290	2279	1823	320	267	169
		Mu50				2567	2759	2464	2625	2553	2338	2405	2316	2367	2380	2373	2418	2418	2403	2379	2409	2395	2342	2241	2288	2401	2311	2340	2283	2324	2302	2293	1826	300	264	167
		JH1					2590	2501	2654	2777	2360	2519	2418	2422	2432	2421	2462	2443	2383	2473	2448	2453	2426	2332	2357	2447	2388	2417	2311	2332	2399	2325	1859	315	268	171
		Mu3						2462	2620	2575	2337	2393	2314	2356	2359	2399	2416	2417	2401	2379	2411	2395	2338	2237	2285	2392	2310	2340	2281	2318	2301	2292	1825	312	267	169
		ECT-R 2							2512	2495	2310	2362	2300	2346	2333	2337	2349	2383	2349	2368	2348	2347	2303	2253	2282	2325	2270	2309	2284	2253	2296	2270	1793	283	256	165
		04-02981								2634	2340	2431	2336	2363	2367	2420	2398	2393	2367	2398	2414	2401	2351	2254	2315	2401	2316	2339	2287	2302	2322	2298	1815	312	268	166
		JH9									2346	2488	2392	2418	2410	2409	2450	2428	2368	2462	2426	2429	2403	2323	2325	2418	2366	2407	2301	2315	2375	2319	1852	310	267	169
		VC40										2472	2354	2383	2424	2396	2360	2346	2356	2310	2364	2362	2294	2222	2249	2263	2239	2272	2233	2239	2274	2277	1783	248	247	167
		NCTC 8325											2529	2469	2552	2474	2418	2428	2401	2450	2459	2469	2377	2305	2325	2353	2339	2361	2299	2296	2398	2306	1824	245	245	168
		USA300_TCH1516												2510	2465	2367	2366	2353	2360	2331	2367	2362	2318	2232	2246	2319	2263	2318	2225	2177	2291	2209	1799	271	275	155
		USA300_FPR3757													2479	2405	2403	2392	2391	2378	2414	2400	2356	2284	2269	2359	2300	2368	2271	2240	2329	2269	1846	284	289	160
		COL														2403	2418	2404	2398	2364	2402	2409	2354	2296	2266	2334	2315	2316	2296	2286	2353	2301	1827	260	254	163
		Newman															2396	2384	2363	2371	2352	2350	2302	2219	2272	2280	2250	2294	2246	2251	2293	2283	1800	247	245	163
		TW20																2591	2566	2353	2359	2394	2386	2286	2285	2449	2332	2323	2311	2266	2298	2315	1822	423	267	165
		JKD6008																	2649	2374	2343	2339	2357	2300	2311	2403	2350	2317	2322	2247	2318	2313	1817	302	259	165
		T0131																		2347	2343	2338	2317	2293	2274	2387	2318	2307	2328	2242	2300	2298	1813	297	259	165
		11819-97																			2455	2434	2348	2350	2269	2355	2319	2357	2295	2270	2341	2271	1801	269	264	165
		MW2																				2591	2378	2295	2285	2383	2334	2386	2289	2307	2360	2289	1836	266	258	168
		MSSA476																					2407	2288	2295	2419	2335	2370	2284	2313	2372	2293	1820	254	254	168
		HO 5096 0412																						2366	2315	2463	2349	2349	2285	2231	2331	2266	1809	274	268	162
		S0385																							2438	2348	2340	2325	2261	2208	2322	2244	1751	270	265	164
		71193																								2376	2321	2295	2245	2224	2288	2236	1760	252	247	156
		MRSA252																									2531	2385	2293	2269	2349	2280	1853	302	264	166
		TCH60																										2328	2267	2253	2320	2247	1786	265	259	162
		JKD6159																											2285	2252	2335	2258	1845	265	260	166
		M013																												2229	2265	2252	1782	260	257	165
		RF122																													2314	2280	1746	250	248	159
		ED133																														2347	1783	243	242	164
		LGA251																															1734	253	252	163
		MSHR1132																																291	278	161
	S. epidermidis	RP62A																																	2174	146
		ATCC 12228																																		144
	S. carnosus	TM300
