# Supplementary material for: Defining natural species of bacteria: clear-cut genomic boundaries revealed by a turning point in nucleotide sequence divergence
Source: BMC Genomics. 2013 Jul 18;14:489. doi: 10.1186/1471-2164-14-489 (PMC3751360; doi:10.1186/1471-2164-14-489)
Supplement: Additional file 10: Table S10 — Percentages of common genes with 100% sequence identity between pairs of Staphylococcus strains. [file 1471-2164-14-489-S10.xlsx]

## Sheet: Sheet1
								Supplementary Table S10. Percentages of common genes with 100% sequence identity between pairs of Staphylococcus strains.
			S. aureus																															S. epidermidis		S. carnosus
			ED98	N315	Mu50	JH1	Mu3	ECT-R 2	04-02981	JH9	VC40	NCTC 8325	USA300_TCH1516	USA300_FPR3757	COL	Newman	TW20	JKD6008	T0131	11819-97	MW2	MSSA476	HO 5096 0412	S0385	71193	MRSA252	TCH60	JKD6159	M013	RF122	ED133	LGA251	MSHR1132	RP62A	ATCC 12228	TM300
	S. aureus	ED98		0.839278	0.808147	0.803422	0.811405	0.819845	0.821342	0.796488	0.199573	0.202141	0.196146	0.187632	0.198442	0.186695	0.182012	0.181279	0.184445	0.201923	0.205919	0.20334	0.119454	0.0797227	0.0745941	0.0698073	0.0733075	0.079242	0.0805957	0.0651224	0.0813904	0.0738488	0.0410427	0.117188	0.112	0.176829
		N315			0.932824	0.883648	0.934633	0.897312	0.906692	0.876089	0.20257	0.204488	0.197483	0.193795	0.196603	0.197357	0.19749	0.19723	0.198066	0.20503	0.217083	0.213686	0.128216	0.0829225	0.0790048	0.10232	0.0769231	0.0867325	0.084141	0.0688753	0.0803493	0.0776656	0.0449808	0.303125	0.134831	0.213018
		Mu50				0.834048	0.992389	0.856737	0.854857	0.828045	0.199316	0.2	0.198187	0.195184	0.192017	0.19469	0.190653	0.190653	0.193092	0.200925	0.213367	0.210021	0.12468	0.08166	0.0786713	0.0916285	0.0752921	0.0846154	0.0801577	0.0658348	0.0790617	0.0745748	0.0443593	0.243333	0.125	0.203593
		JH1					0.828958	0.901639	0.91786	0.990997	0.204661	0.208813	0.201406	0.194055	0.199836	0.188765	0.196588	0.188293	0.190516	0.197736	0.211601	0.210355	0.130668	0.0827616	0.0750955	0.092358	0.0866834	0.0889532	0.0865426	0.0664666	0.0800333	0.0765591	0.0457235	0.253968	0.11194	0.204678
		Mu3						0.859058	0.856107	0.822913	0.199829	0.19766	0.197926	0.195246	0.192454	0.195081	0.191225	0.191146	0.193669	0.200925	0.216093	0.212109	0.124038	0.081359	0.0796499	0.0936455	0.0757576	0.0850427	0.0806664	0.0660052	0.079096	0.0754799	0.0449315	0.24359	0.11236	0.207101
		ECT-R 2							0.921576	0.895391	0.201299	0.201948	0.193043	0.189685	0.192456	0.192555	0.191571	0.200587	0.189442	0.201858	0.20954	0.206221	0.124186	0.0807812	0.0797546	0.0843011	0.0753304	0.0848852	0.0836252	0.0670217	0.0783972	0.0757709	0.0379253	0.19788	0.117188	0.187879
		04-02981								0.911541	0.205556	0.205265	0.196918	0.190859	0.194761	0.191736	0.197248	0.19766	0.196029	0.201835	0.21541	0.212828	0.127605	0.0829636	0.0803456	0.0949604	0.0794473	0.0859342	0.0874508	0.0677672	0.0809647	0.0778938	0.0391185	0.246795	0.11194	0.186747
		JH9									0.20162	0.203778	0.195234	0.192308	0.195021	0.1868	0.193061	0.185338	0.188767	0.196994	0.210635	0.20914	0.128173	0.0813603	0.0739785	0.0918114	0.0836855	0.0859992	0.0838766	0.0656587	0.0783158	0.0741699	0.0437365	0.245161	0.11236	0.195266
		VC40										0.954288	0.819881	0.816198	0.814356	0.837229	0.658898	0.668372	0.663837	0.261039	0.271997	0.26757	0.123365	0.0837084	0.0791463	0.0715864	0.0736936	0.0849472	0.0850873	0.0656543	0.0813544	0.0799297	0.0426248	0.129032	0.121457	0.185629
		NCTC 8325											0.825623	0.82017	0.827586	0.843573	0.660877	0.673806	0.676385	0.257959	0.274908	0.267315	0.128313	0.0806941	0.0812903	0.079048	0.0825139	0.0897925	0.0852545	0.0644599	0.0792327	0.0776236	0.0433114	0.130612	0.122449	0.208333
		USA300_TCH1516												0.978486	0.826775	0.842839	0.673711	0.681683	0.684322	0.250965	0.267427	0.256562	0.127696	0.0846774	0.0859305	0.0853816	0.0826337	0.110009	0.0835955	0.06339	0.0768223	0.0742417	0.0544747	0.136531	0.109091	0.219355
		USA300_FPR3757													0.824929	0.84657	0.676654	0.68311	0.683814	0.248949	0.263049	0.25	0.122241	0.0823117	0.0797708	0.08351	0.0791304	0.107264	0.0792602	0.0620536	0.0751395	0.0744822	0.0520043	0.126761	0.0968858	0.2
		COL														0.895547	0.656328	0.668469	0.667223	0.253384	0.268526	0.259029	0.126168	0.0818815	0.0776699	0.0758355	0.0786177	0.0902418	0.0888502	0.0643045	0.079473	0.0756193	0.0465244	0.15	0.122047	0.196319
		Newman															0.662354	0.677433	0.683453	0.247153	0.264031	0.258298	0.115552	0.0784137	0.0884683	0.0864035	0.0733333	0.0832607	0.0823687	0.0613061	0.0767553	0.0744634	0.0411111	0.121457	0.114286	0.202454
		TW20																0.824392	0.825799	0.225669	0.231454	0.230576	0.124057	0.088364	0.0853392	0.194365	0.189537	0.0848041	0.0791865	0.0631068	0.0770235	0.0760259	0.0444566	0.172577	0.123596	0.187879
		JKD6008																	0.84296	0.237995	0.230901	0.223172	0.121341	0.0913043	0.0960623	0.19975	0.199149	0.0923608	0.083118	0.0636404	0.0780846	0.0847384	0.0467804	0.221854	0.11583	0.187879
		T0131																		0.23562	0.230901	0.221985	0.113077	0.0920192	0.085752	0.190197	0.186799	0.0892935	0.0837629	0.0633363	0.0791304	0.073107	0.0457805	0.212121	0.108108	0.187879
		11819-97																			0.269246	0.261298	0.123509	0.0834043	0.0753636	0.0764331	0.080207	0.0861264	0.0875817	0.0660793	0.0790261	0.0766182	0.044975	0.133829	0.113636	0.187879
		MW2																				0.875724	0.136249	0.0897603	0.0822757	0.0826689	0.0844045	0.103521	0.0856269	0.0706545	0.0800847	0.0816951	0.0533769	0.142857	0.127907	0.208333
		MSSA476																					0.140424	0.083042	0.0797386	0.0814386	0.075803	0.0936709	0.0805604	0.0709036	0.0805228	0.0811164	0.0428571	0.141732	0.133858	0.208333
		HO 5096 0412																						0.0756551	0.0686825	0.0816078	0.0791826	0.0800341	0.0660832	0.0600628	0.0742171	0.0684025	0.0458817	0.135036	0.11194	0.191358
		S0385																							0.870386	0.109455	0.114957	0.0825806	0.0858027	0.0688406	0.080534	0.0855615	0.038835	0.159259	0.132075	0.182927
		71193																								0.122054	0.111159	0.0810458	0.0775056	0.0651978	0.0777972	0.0791592	0.0357955	0.111111	0.105263	0.173077
		MRSA252																									0.730146	0.0867925	0.0771915	0.0696342	0.0808855	0.0789474	0.0458716	0.274834	0.125	0.204819
		TCH60																										0.088488	0.078959	0.0683533	0.0814655	0.0787717	0.0470325	0.150943	0.11583	0.191358
		JKD6159																											0.102845	0.0790409	0.0933619	0.0992028	0.0514905	0.139623	0.107692	0.174699
		M013																												0.0861373	0.101545	0.101687	0.0432099	0.134615	0.116732	0.187879
		RF122																													0.0955056	0.0916667	0.0395189	0.128	0.120968	0.220126
		ED133																														0.241159	0.0364554	0.131687	0.123967	0.189024
		LGA251																															0.0374856	0.126482	0.119048	0.190184
		MSHR1132																																0.127148	0.100719	0.192547
	S. epidermidis	RP62A																																	0.48896	0.191781
		ATCC 12228																																		0.180556
	S. carnosus	TM300
